# Supplementary material for: Start-Stop Assembly: a functionally scarless DNA assembly system optimized for metabolic engineering
Source: Nucleic Acids Res. 2018 Nov 20;47(3):e17. doi: 10.1093/nar/gky1182 (PMC6379671; doi:10.1093/nar/gky1182)
Supplement: Supplementary Data [file gky1182_supplemental_files.zip]

Archive with 3 entries (3 files):
- NoteS1_Quick_User_Guide.pdf
- NoteS3_Lab_Protocol.pdf
- Supplementary_Materials.pdf
